# Supplementary material for: Ultrasoft Long-Lasting Reusable Hydrogel-Based Sensor Patch for Biosignal Recording
Source: Biosensors (Basel). 2024 Aug 22;14(8):405. doi: 10.3390/bios14080405 (PMC11352425; doi:10.3390/bios14080405)
Supplement: Supplementary file 1 [file biosensors-14-00405-s001.zip]

Archive with 1 entries (1 files):
- biosensors-3125340-supplementary.pdf
